# Supplementary material for: Molecular Design of FRET Probes Based on Domain Rearrangement of Protein Disulfide Isomerase for Monitoring Intracellular Redox Status
Source: Int J Mol Sci. 2023 Aug 16;24(16):12865. doi: 10.3390/ijms241612865 (PMC10454184; doi:10.3390/ijms241612865)
Supplement: Supplementary file 1 [file ijms-24-12865-s001.zip]

Archive with 5 entries (5 files):
- ijms-2560048-supplementary.pdf
- Video_S1A.mp4
- Video_S1B.mp4
- Video_S2A.mp4
- Video_S2B.mp4
